# Supplementary material for: Genome-Wide Analysis Reveals a Complex Pattern of Genomic Imprinting in Mice
Source: PLoS Genet. 2008 Jun 6;4(6):e1000091. doi: 10.1371/journal.pgen.1000091 (PMC2390766; doi:10.1371/journal.pgen.1000091)
Supplement: Table S2 — Listed are the 353 SNP markers used in the study. The table includes the chromosome (Chr), marker name (Marker), F2 map position in cM [Map Pos (cM)] and their physical position based on mouse genome build 36 (ensembl.org) [Phy. Pos. (bp)]. (0.06 MB XLS) [file pgen.1000091.s002.xls]

## Sheet: Physical locations of SNPs
chr	Marker	Map Pos (cM)	Phys Pos (bp)
1	rs3683945	0	3194282
1	rs3697012	0.89484	11044085
1	rs13475748	4.22804	19111933
1	rs13475769	7.35131	25116111
1	rs4137502	8.25799	31054038
1	rs13475816	15.1932	37799320
1	rs13475837	21.5269	43351651
1	rs13475863	23.0528	50950140
1	rs3653534	25.209	57058624
1	rs13475894	29.1046	63819094
1	rs6288543	31.7925	68752862
1	rs13475927	34.6995	74835399
1	rs13475945	37.3864	80804768
1	petM22381-169-2	40.3979	87020297
1	rs6268443	42.6598	93290397
1	rs3695980	43.2615	99427298
1	rs3692731	44.2706	105881357
1	mCV22824651	44.9736	112322533
1	gnf01.117.970	45.9826	118059128
1	rs6189020	48.4568	124494167
1	rs6308228	49.562	131196731
1	rs6250257	53.2261	137526917
1	rs6186115	55.5928	144639080
1	rs3688042	55.892	151188966
1	gnf01.157.188	60.2339	157686377
1	rs8256589	64.1284	164030203
1	rs8242852	71.434	171027167
1	rs13476258	74.8859	176948891
1	rs6157620	79.1188	183086558
1	rs3654705	88.6114	188867672
1	rs13476312	91.0833	193519909
2	rs13476319	0	3379629
2	rs13476343	2.90288	9084552
2	rs3688854	14.1237	20346865
2	mCV23209429	22.6522	31212156
2	rs6313371	24.9091	39603320
2	rs13476473	27.3829	46078428
2	rs3718711	33.1166	56536504
2	rs3022886	37.4646	62575883
2	rs8263587	40.9207	69177796
2	rs3713848	44.4872	75862390
2	mCV23002990	47.7211	82247852
2	rs6314788	48.9163	88190015
2	rs6252400	49.8038	94100662
2	rs6406705	50.8131	100210695
2	rs3715478	51.7201	106039578
2	rs3681694	53.7709	112135089
2	rs3725853	56.4628	117999826
2	rs13476750	56.9634	123396329
2	rs6318992	59.6543	129004907
2	rs13476790	63.8868	135384836
2	rs6303304	66.3614	141184172
2	rs3701696	67.991	147169586
2	rs13476846	74.0775	152772293
2	gnf02.161.674	76.233	158197749
2	rs6185704	81.1488	164694179
2	rs3689258	84.8167	169280554
2	rs8238755	94.9191	174162904
2	rs6402916	97.0702	182308436
3	rs13476950	0	3789309
3	rs13476970	1.73025	10024340
3	rs13476992	3.56608	16629527
3	rs13477017	7.90826	22361195
3	rs3677132	9.95606	27735912
3	rs4223864	13.3008	32752595
3	gnf03.036.164	17.5342	38786835
3	CEL-3_46558020	19.8987	46147367
3	rs6335414	25.0482	53144448
3	rs6363066	27.416	57465266
3	rs13477154	30.3153	63785711
3	rs13477178	31.939	69845859
3	gnf03.073.308	34.195	75963473
3	rs13477230	36.878	82906933
3	rs13475064	39.3506	89023753
3	rs13459185	43.7971	95820465
3	gnf03.117.090	49.8178	102175728
3	rs3671622	52.9255	107288989
3	rs3684333	54.1651	?
3	rs13477364	60.7102	118359586
3	rs13477384	64.2648	124645248
3	rs3658914	68.6052	130664530
3	CEL-3_137067761	74.4471	135402411
3	rs4224277	77.7856	142465675
3	rs3722447	82.6941	148845957
3	rs3695386	86.4718	155691193
4	rs13477541	0	6320883
4	rs13477558	1.62557	10825524
4	rs13477576	4.5299	15649659
4	rs13477621	9.43996	28086223
4	CEL-4_34055416	13.3267	34102850
4	CEL-4_40541402	16.7709	40588836
4	rs3663355	21.3358	48127148
4	rs13477711	23.6971	53916305
4	rs3671277	27.0323	59485927
4	gnf04.062.327	29.9303	65807438
4	rs13477773	31.6586	72789249
4	CEL-4_78089985	33.4967	78876961
4	rs13477816	37.28	84728023
4	rs13477831	38.7934	88355456
4	rs13477854	40.0994	95212056
4	mCV24740485	42.7876	?
4	rs3709496	45.9051	107207797
4	rs3687391	47.9497	113741177
4	rs3678308	53.3237	120184273
4	rs13477968	57.7803	126841948
4	rs13477996	61.6743	134467043
4	rs3023025	73.1686	142594845
4	rs13478051	76.7295	149937635
4	rs3720634	82.5731	154897136
5	rs13478093	0	3974781
5	mCV25284008	0.90304	12529445
5	rs13478133	8.32169	20652208
5	rs13478175	15.9879	32651323
5	CEL-5_45872918	25.4675	46008170
5	rs3711950	33.8937	63366297
5	rs3691938	35.8309	67623605
5	gnf05.069.163	40.4008	73713675
5	rs13478355	43.6322	82093009
5	rs3667067	44.1328	88174349
5	rs3661241	45.7627	97050706
5	rs6350578	49.4375	105471990
5	rs3658755	52.0195	111954844
5	rs13478487	56.9299	118538063
5	rs13478509	59.7217	124754775
5	rs6377710	68.0059	131612906
5	rs6393330	75.2944	137849985
5	mCV25009162	82.4599	143577772
5	rs13478595	87.9433	149279125
6	rs13478602	0	3799842
6	CEL-6_10519419	1.94025	10759266
6	rs13478645	4.09024	17082496
6	rs3710004	6.88046	23144345
6	rs13478681	9.78162	28737142
6	gnf06.032.524	12.3597	35626148
6	rs13478726	15.365	42345253
6	rs3684860	19.4737	48946087
6	rs13478762	25.7879	54189047
6	gnf06.058.959	27.521	60050421
6	rs8270116	29.2543	65105646
6	rs13478839	34.2809	77829431
6	rs13478882	38.734	89740126
6	gnf06.093.201	41.9627	94758887
6	rs13478949	50.5219	105229614
6	rs13478974	52.6762	112141005
6	mCV23042866	54.6206	117194262
6	rs3722157	58.2969	122444202
6	rs13479024	62.1925	127614936
6	rs6339546	64.4495	133981207
6	rs6199136	70.1818	140483280
6	rs6265387	74.8686	147333176
7	CEL-7_12787527	0	19225941
7	rs13479174	7.43306	29731663
7	rs6217275	13.28	36135464
7	rs3719256	19.2516	44406689
7	gnf07.056.997	27.7015	56324216
7	rs6296859	29.433	68855004
7	rs13479342	33.4443	74842909
7	rs13479385	38.1278	87009942
7	rs3683030	39.8609	92968513
7	UT_7_90.803899	42.5496	93425306
7	rs13459173	44.0747	105510122
7	rs13479461	44.9814	111739733
7	rs3656074	47.0285	115925415
7	gnf07.120.460	53.5934	117630799
7	CEL-7_116160192	57.0421	122731498
7	rs3719258	67.1348	134524389
7	rs6299045	73.8728	140005209
7	rs6216320	76.4502	144991090
8	rs6273176	0	7850079
8	rs6410533	4.22444	14301441
8	rs13479628	7.34544	18316424
8	CEL-8_25677705	13.1887	25625193
8	rs13479769	33.9013	56099587
8	rs3672639	35.8411	64113928
8	rs13479811	37.1583	69982295
8	UT_8_84.8318	42.6448	83229904
8	rs3705695	48.8454	98245251
8	rs6374927	61.9042	114518266
8	rs6347490	69.6946	119458949
8	rs13480023	77.8736	125648980
8	rs3695597	80.349	131819988
9	rs13480065	0	9252350
9	gnf09.009.970	3.26452	15532281
9	rs4227562	8.94355	24474784
9	CEL-9_29909656	13.5121	29851373
9	mCV25302097	18.4247	36389664
9	rs3676086	21.4329	42592846
9	rs13480180	26.1152	48172738
9	rs3660104	31.7252	54782339
9	rs13480227	35.5067	60848809
9	rs3670579	37.7672	66705910
9	rs13480273	42.4488	73069886
9	rs3658458	44.8112	80089158
9	rs6182207	47.6021	87235216
9	rs13480351	50.8304	94088160
9	gnf09.096.289	52.2207	99654867
9	rs3711089	54.8295	105349763
9	rs3723953	58.9355	110881584
9	rs3669563	70.5226	117767462
9	rs8254378	75.7738	123973253
10	rs13480510	0	15772078
10	rs3679120	4.90559	22610695
10	rs3023233	8.68328	28285463
10	rs13459120	12.5716	35728463
10	rs13480601	17.7043	43994834
10	rs6164020	18.407	49436630
10	rs3682060	20.3464	56297867
10	rs6312070	25.2453	62470059
10	rs13480638	28.4713	68840024
10	rs13480652	30.9391	74056142
10	rs13480678	33.407	84115180
10	mCV25373751	38.5433	90680515
10	rs3704401	43.794	98672238
10	rs3716443	46.2614	104916467
10	rs6353445	49.1612	111098211
10	rs3670118	55.9525	116797981
10	rs13480797	61.0842	121330793
10	rs6290842	66.2239	128518968
11	rs13480835	0	3286216
11	rs3661631	3.22158	9286553
11	rs3724116	5.48428	14664727
11	rs3154937	11.8989	21522897
11	rs6276300	13.8545	27200063
11	rs3726288	16.2157	32716003
11	rs3690160	21.9454	36868781
11	gnf11.045.072	24.3102	43196003
11	rs6326787	28.4253	48667564
11	rs13481031	30.5739	54375348
11	rs13481050	34.6818	60835622
11	rs13481075	38.4619	66584279
11	rs13481093	43.372	72632085
11	rs6381209	44.479	78938143
11	rs3661657	49.9729	84802276
11	rs3688955	52.0103	90645574
11	rs3710148	55.7743	96634470
11	rs6180460	61.6171	103063126
11	rs3683086	67.4589	109441968
11	rs3662930	73.8893	115631088
11	CEL-11_118234030	79.3696	118383994
12	rs3699421	0	3975723
12	rs6209157	3.33673	10609007
12	rs13481322	5.80785	17013007
12	rs13481361	6.81706	25405139
12	rs6223000	11.7413	32025639
12	rs13481408	15.5253	40966872
12	rs3709102	20.198	47692696
12	rs3670749	20.6885	50976889
12	rs3662939	24.4651	56814847
12	rs3686891	25.2619	63419679
12	rs6335879	28.8232	69863512
12	rs3682382	32.0547	77217942
12	rs6263380	36.8575	83729205
12	rs3711162	40.7541	89664381
12	rs6207869	42.8041	94763235
12	rs6184745	49.2564	98341221
12	rs13481632	54.2863	103895527
12	rs4229612	59.3141	113706439
12	rs3679276	60.5269	120329034
13	rs6215262	0	3668788
13	rs13481689	1.10745	10743171
13	gnf13.016.175	3.04787	18339106
13	CEL-13_25470193	5.62633	25570134
13	rs4229685	10.6654	35290378
13	rs6271232	15.7067	41896501
13	rs6244558	18.6118	47298225
13	rs3699522	20.7648	52031398
13	gnf13.057.762	24.7798	58363844
13	rs3718727	28.4565	66239776
13	rs13481886	32.3514	76596223
13	rs13481905	34.0823	81570691
13	rs6296621	37.9779	87436552
13	rs13481947	40.7732	90736401
13	rs13481990	49.5754	102172453
13	mCV24886326	53.5764	106844497
13	rs13482028	57.9145	117370793
13	rs3675054	61.1389	120533918
14	rs3687889	0	18479914
14	rs3658866	2.55867	21747331
14	rs13482143	15.9021	36987366
14	rs13482174	19.5726	44917612
14	rs8244195	20.368	50561306
14	rs13482206	23.5879	54206615
14	rs3701623	32.1365	67879239
14	rs6352085	35.6985	74362227
14	rs3663148	37.7481	81549269
14	rs3718262	39.1688	92413488
14	rs6211694	50.6715	103092227
14	rs3683221	51.5754	106966046
14	rs3707842	57.1919	118774157
14	rs13482416	60.0921	123897764
15	rs13459176	0	3229130
15	rs13482431	5.02709	11369635
15	rs13482461	7.93197	18989437
15	rs13482486	9.98325	25834974
15	rs6333696	13.7749	32230149
15	rs3695416	15.8267	38595274
15	CEL-15_44698021	18.0911	44621103
15	rs3692040	21.6576	51130382
15	rs6400804	23.7003	56869671
15	rs4139476	25.9562	62973141
15	rs13482635	30.1946	69530236
15	rs13482654	35.1181	76776858
15	rs4230908	38.1297	83210799
15	rs3720931	44.215	89581344
15	rs13482726	54.4698	95950747
15	rs13482741	58.0278	101104558
16	rs4152386	0	3658583
16	rs4165119	9.08098	20048857
16	rs6294027	12.4029	25370478
16	rs4170074	18.0159	31869305
16	rs4174469	21.5773	37877542
16	rs4180126	25.4743	44439523
16	rs3696661	30.2746	51453712
16	rs6188665	34.6151	65343226
16	rs4201178	39.0692	71985529
16	rs4207452	42.4063	77426457
16	rs4211731	44.448	83401918
16	rs4219239	52.2191	91720510
16	rs3164088	55.3354	96696753
17	rs3724616	0	3000665
17	rs3702484	4.78269	8407212
17	rs3675740	7.35909	14492285
17	CEL-17_21229557	8.98718	20436833
17	rs6358703	12.2124	28506799
17	gnf17.035.152	15.767	32759014
17	CEL-17_40073719	16.3684	39439743
17	rs13483011	19.8769	46555895
17	mCV22888090	31.5602	61294637
17	rs6210797	36.9383	67976068
17	rs13483110	42.787	76067016
17	rs3684732	53.2092	81302791
17	rs13483159	60.3861	88028720
18	rs13483183	0	3682469
18	rs13483200	1.83544	10108718
18	rs13483226	5.50757	16414943
18	rs6194744	8.1962	22236323
18	rs3722205	10.7771	28065456
18	UT_18_33.980716	13.0373	34018979
18	rs6184541	21.455	47816646
18	gnf18.051.412	23.5042	53321117
18	CEL-18_60214752	29.7101	59924390
18	rs13483409	36.5229	66269017
18	gnf18.069.928	40.0867	71877091
18	rs3705890	44.3155	77151914
18	rs13483466	51.8469	82589970
19	rs3713033	0	4924597
19	rs6307076	5.02641	14252840
19	rs3714482	26.9678	28637227
19	rs13483601	32.109	34651093
19	mCV23121032	38.7817	40524220
19	rs13483650	44.6129	47273905
19	rs13483677	49.7488	53772375
19	rs3711945	53.9664	58633582
